# Supplementary material for: Osmoregulation in the Halophilic Bacterium Halomonas elongata: A Case Study for Integrative Systems Biology
Source: PLoS One. 2017 Jan 12;12(1):e0168818. doi: 10.1371/journal.pone.0168818 (PMC5231179; doi:10.1371/journal.pone.0168818)
Supplement: S3 File — Table D. (XLSX) [file pone.0168818.s003.xlsx]

## Sheet: loci4model
	Table D: Stoichiometric model of central metabolic pathways and ectoine metabolism
	Equation	Loci	Reaction
0	NAD + CoA + Pyruvate <===> NADH + H + CO2 + AcetylCoA	Helo_3571 Helo_3572 Helo_3110	rn:R00209
1	Succinate + Q <===> QH2 + Fumarate	HELO_3114 HELO_3113 HELO_3115 HELO_3116	rn:R02164
2	NgammaAcetyldiaminobutyrate ===> H2O + Ectoine	Helo_2590	rn:R06979
3	H2O + 6-phospho-D-gluconolactone ===> 6-phospho-D-gluconate	HELO_3636	rn:R02035
4	ATP + NH3[cyt] + Glutamate ===> ADP + Glutamine + Phosphate	HELO_1126	rn:R00253
5	H2O + OPhosphoLhomoserine <===> Phosphate + LThreonine	Helo_3856	rn:R01466
6	NADP + 6-phospho-D-gluconate ===> H + CO2 + Ribulose5phosphate + NADPH	HELO_3118	rn:R01528
7	H2O + Ectoine <===> N-alpha-Acetyldiaminobutyrate	Helo_3665	user_input:DoeA
8	H2O + N-alpha-Acetyldiaminobutyrate ===> Acetate + L24Diaminobutyrate	Helo_3664	user_input:DoeB
9	ATP + Pyruvate <=== PEP + ADP	Helo_4243 Helo_1605	rn:R00200
10	NAD + H2O + L-alanine <===> NADH + Pyruvate + NH3[cyt]	HELO_3819	rn:R00396
11	betaDFructose16bisphosphate <===> Glyceraldehyde3phosphate + Glyceronephosphate	Helo_1183 Helo_1180	rn:R01070
12	NADH + 4.0 H + Q ===> NAD + QH2 + 4.0 H[ext]	HELO_3377	proc:C1
13	ADP + Phosphate + 4.0 H[ext] ===> 4.0 H + ATP + H2O	Helo_4443 Helo_4444 Helo_4445 Helo_4446 Helo_4447 Helo_4448 Helo_4449 Helo_4450	proc:ATPase
14	H2O + PPi ===> 2.0 Phosphate	HELO_2184	rn:R00004
15	NAD + CoA + _2Oxoglutarate ===> NADH + H + CO2 + SuccinylCoA	Helo_3110 Helo_3111 Helo_3112	rn:R08549
16	_2Oxoglutarate + L-alanine <===> Pyruvate + Glutamate	HELO_2013	rn:R00258
17	ATP + LHomoserine ===> ADP + OPhosphoLhomoserine	Helo_4004	rn:R01771
18	NH3[ext] <===> NH3[cyt]	HELO_1099	tp:tpNH3
19	ATP + Acetate <===> Acetyladenylate + PPi	Helo_2142 Helo_3563	rn:R00316
20	CoA + Acetyladenylate <===> AcetylCoA + AMP	Helo_2142 Helo_3563	rn:R00236
21	NAD + Malate <===> NADH + H + CO2 + Pyruvate	Helo_3817	rn:R00214
22	Glucose[ext] ===> alpha-D-Glucose	HELO_3094	tp:tp1
23	KDPG <===> Glyceraldehyde3phosphate + Pyruvate	HELO_3635	rn:R05605
24	Oxaloacetate + 2.0 Na[cyt] <=== CO2 + Pyruvate + 2.0 Na[ext]	Helo_3734 Helo_3736 Helo_3735	rn:R00217
25	Citrate <===> H2O + cisAconitate	Helo_2076 Helo_2437 Helo_3816	rn:R01325
26	Isocitrate <===> H2O + cisAconitate	Helo_2076 Helo_2437 Helo_3816	rn:R01900
27	Q + Glucose[ext] ===> QH2 + D-glucono-1,5-lactone	HELO_4006	rn:R06620
28	Isocitrate <===> Succinate + Glyoxylate	Helo_3070	rn:R00479
29	ATP + alpha-D-Glucose <===> ADP + alphaDGlucose6phosphate	HELO_3629	rn:R01786
30	Glutamate + LAspartic4semialdehyde <===> _2Oxoglutarate + L24Diaminobutyrate	Helo_2589	rn:R06977
31	AcetylCoA + L24Diaminobutyrate ===> CoA + NgammaAcetyldiaminobutyrate	Helo_2588	rn:R06978
32	H2O + Gly + _510MethyleneTHF <===> THF + Serine	Helo_3598 Helo_3449	rn:R00945
33	NAD + LHomoserine <===> NADH + H + LAspartic4semialdehyde	Helo_3857	rn:R01773
34	Oxaloacetate + Phosphate <=== PEP + CO2 + H2O	Helo_3010	rn:R00345
35	Malate <===> Fumarate + H2O	Helo_2298 Helo_2547	rn:R01082
36	betaDGlucose6phosphate + NADP ===> NADPH + 6-phospho-D-gluconolactone	HELO_3637	rn:R02736
37	2.0 H[ext] + Na[cyt] ===> 2.0 H + Na[ext]	unassigned6	proc:Napump21
38	3.0 H[ext] + 2.0 Na[cyt] ===> 3.0 H + 2.0 Na[ext]	unassigned7	proc:Napump32
39	Na[ext] + CompSolX_out ===> Na[cyt] + CompSolX_in	unassigned8	proc:SolCompTransp
40	Ribulose5phosphate <===> Ribose5phosphate	HELO_1020 HELO_1188	rn:R01056
41	_2Oxoglutarate + LAspartate <===> Oxaloacetate + Glutamate	Helo_2764 Helo_2013 Helo_4120	rn:R00355
42	betaDFructose6phosphate + PPi <===> betaDFructose16bisphosphate + Phosphate	HELO_2186	rn:R02073
43	Malate + CoA <=== Glyoxylate + AcetylCoA + H2O	Helo_4288	rn:R00472
44	Glyceraldehyde3phosphate <===> Glyceronephosphate	Helo_4141	rn:R01015
45	ATP + AMP <===> 2.0 ADP	Helo_3570	rn:R00127
46	Succinate + ATP + CoA <===> ADP + SuccinylCoA + Phosphate	Helo_2498 Helo_2634 Helo_3108 Helo_3109	rn:R00405
47	NAD + LLactate <===> NADH + H + Pyruvate	Helo_1046	rn:R00703
48	Oxaloacetate + ATP ===> PEP + ADP + CO2	Helo_1685	rn:R00341
49	NAD + H2O + Ethanal <===> NADH + H + Acetate	Helo_2817	rn:R00710
50	NAD + _3Phosphoglycerate <===> NADH + H + 3Phosphohydroxypyruvate	Helo_1081 Helo_3667	rn:R01513
51	ATP + D-Fructose-1-phosphate <===> ADP + betaDFructose16bisphosphate	HELO_1180 HELO_1183	rn:R02071
52	ATP + H2O ===> ADP + Phosphate	N/A	user_input:ATPHydro
53	ATP + H2O ===> AMP + PPi	N/A	user_input:rPPi
54	NADH ===> NAD + H	N/A	user_input:NADHload
55	NADPH ===> H + NADP	N/A	user_input:NADPHload
56	_2Oxoglutarate + Dexfosfoserine <===> Glutamate + 3Phosphohydroxypyruvate	Helo_2720	rn:R04173
57	alphaDGlucose6phosphate <===> betaDFructose6phosphate	Helo_1718 Helo_4245	rn:R02740
58	alphaDGlucose6phosphate <===> betaDGlucose6phosphate	Helo_1718 Helo_4245	rn:R02739
59	NAD + Malate <===> Oxaloacetate + NADH + H	Helo_3404 Helo_1693	rn:R00342
60	H[ext] ===> H	unassigned9	proc:leak
61	NADH + NADP + H[ext] <===> NAD + H + NADPH	Helo_3422	rn:R00112
62	CoA + Citrate <=== Oxaloacetate + AcetylCoA + H2O	Helo_3117	rn:R00351
63	Glyceraldehyde3phosphate + Sedoheptulose7phosphate <===> Xylulose5phosphate + Ribose5phosphate	HELO_1184 HELO_1196 HELO_3966 HELO_3973 HELO_3974	rn:R01641
64	Glyceraldehyde3phosphate + betaDFructose6phosphate <===> Xylulose5phosphate + Erithrose4phosphate	HELO_1184 HELO_1196 HELO_3966 HELO_3973 HELO_3974	rn:R01067
65	NADH + 2.0 H + Q + 2.0 Na[cyt] ===> NAD + QH2 + 2.0 H[ext] + 2.0 Na[ext]	HELO_2215 HELO_2216 HELO_2217 HELO_2218 HELO_2219 HELO_2220	proc:NaC1
66	PEP + D-Fructose[ext] <===> Pyruvate + D-Fructose-1-phosphate	HELO_3696 HELO_3698	rn:R03232+rn:R02628
67	Glyceraldehyde3phosphate + Sedoheptulose7phosphate <===> betaDFructose6phosphate + Erithrose4phosphate	HELO_2124 HELO_3498 HELO_3967	rn:R08575
68	H2O + Dexfosfoserine ===> Phosphate + Serine	Helo_1722	rn:R00582
69	ATP + D-gluconate ===> ADP + 6-phospho-D-gluconate	HELO_1782	rn:R01737
70	_2PhosphoDglycerate <===> PEP + H2O	Helo_3749	rn:R00658
71	NAD + Phosphate + LAspartic4semialdehyde <===> NADH + H + _4PhosphoLaspartate	Helo_2235	rn:R02291
72	6.0 H + QH2 + 0.5 O2 ===> Q + H2O + 6.0 H[ext]	HELO_1943 HELO_1944 HELO_1945 HELO_2502 HELO_2503 HELO_2504 HELO_2505 HELO_3536 HELO_3537 HELO_3538 HELO_3539	proc:C3-4
73	2.0 Glutamate + NADP <===> H + _2Oxoglutarate + Glutamine + NADPH	HELO_3752	rn:R00114
74	ATP + LAspartate ===> ADP + _4PhosphoLaspartate	Helo_3742	rn:R00480
75	6-phospho-D-gluconate <===> H2O + KDPG	HELO_3628	rn:R02036
76	_2PhosphoDglycerate <===> _3Phosphoglycerate	Helo_1030 Helo_1820 Helo_3004	rn:R01518
77	Isocitrate + NADP <===> H + NADPH + Oxalosuccinate	Helo_3063 Helo_3252	rn:R01899
78	Oxalosuccinate <===> CO2 + _2Oxoglutarate	Helo_3063 Helo_3252	rn:R00268
79	H2O + D-glucono-1,5-lactone ===> D-gluconate	HELO_1553	rn:R01519
80	ATP + _3Phosphoglycerate <===> ADP + _13BisphosphoDglycerate	Helo_1181	rn:R01512
81	ATP + H2O + Pyruvate ===> PEP + AMP + Phosphate	Helo_2433	rn:R00199
82	NAD + H2O + Glutamate <===> NADH + H + _2Oxoglutarate + NH3[cyt]	Helo_3049	rn:R00243
83	NAD + Glyceraldehyde3phosphate + Phosphate <===> NADH + H + _13BisphosphoDglycerate	Helo_4242 Helo_1182 Helo_2131 Helo_2214	rn:R01061
84	Ribulose5phosphate <===> Xylulose5phosphate	HELO_3380	rn:R01529
